# Supplementary material for: Identification of Alfalfa SPL gene family and expression analysis under biotic and abiotic stresses
Source: Sci Rep. 2023 Jan 3;13:84. doi: 10.1038/s41598-022-26911-7 (PMC9810616; doi:10.1038/s41598-022-26911-7)
Supplement: Supplementary file 4 — Supplementary Information 4. [file 41598_2022_26911_MOESM4_ESM.xlsx]

## Sheet: Sheet1
ID	Protein name	Protein sequence
MS.gene026366.t1	MsSPL1	MLSSHQFYDSSTTKKRDLLSSYDVVHIQNDNWNPKEWNWDSIRFMTAKSTTTTVEPQQAEESLNLNLGSTGQVRANKRIRSGSPTSASYPMCQVDNCKEDLSKAKDYHRRHKVCEAHSKASKALLGNQMQRFCQQCSRFHPLVEFDEGKRSCRRRLAGHNRRRRKTQPDEVAVGGSPPLNQVAANLEIFNLLTAIADGSQGKFEERRSQVPDKEQLVQILNRIPLPADLTAKLLDVGNNLNAKNDNVQMQTSPSYHHHDDQPNNTPPAPLTKDFLAVLSTTPSTPAQNGGNGSTSSADHMRERSSGSSQSPNDDSDCQEDVRVKLPLQLFGSSPENDSPSKLPSSRKYFSSESSNPVDERSPSSSPPVVEMNFGLQGGIRGLNSNGILAGFGGHANKET…
MS.gene97631.t1	MsSPL2	MSSGFVPSPSSQPNSSTEFLDGLKFGQKIYFEDATSTVVVAASQIKPNAVGVGGSSSSSSSSSSSGMKRGNNHPRRCQVEGCKVDLSGAKAYYSRHKVCCMHSKSPSVVVSGLEQRFRVFCGSGRFDFLSSVVLLVEFSLAFMGGVFPLWEVRFHQLPEFDQGKRSCRRRLAGHNERRRKPQPSSFLTSRFPKLSSPTFGNNGKGNNDFLMECASYQKTSLGNALSIPRSAEPVPSAQTTQFTWQNNSSTTSDFFLQGTNFHGPPTRHPPIMDNYNEVTDSSCALSLLSNQTWYSRNTTTPSVEMNNLLNFNGSLTTQSSQVAPNYQLQTNASSWFLKGIDSRSCLSPEAVPDLGLGQNSQAIHSDLRGESNVSQGKNHYWPL
MS.gene005475.t1	MsSPL3	MGERLGAENYHFYGVGGSSDLSGMGKRSREWNLNDWRWDGDLFIASRVNPVQAESLRVGQQFFPLRSGIPVVGGSSNTSSSCSEEGDLEKRNKEGDRKRRVIVLEDDGLNDEAGALSLNLAGHVSPAVERDGKKSRVAGGTSNRAVCQVEDCGADLSRGKDYHRRHKVCEMHSKASRALVGNAMQRFCQQCSRFHILQEFDEGKRSCRRRLAGHNKRRRKTNQEAVPNGSPTNDDQTSSYLLISLLKILSNMHSDRSDQPTDQDLLTHLLRSLASQNDEQGSKNLSNLLREQENLLREGGSSRNSGMVSALFSNGSQGSPTVITQHQTVSMNQMQQEMVHTHDVRTSDHQLISSIKPSISNSPPAYSEARDSSGQTKMNNFDLNDIYVDSDDGTEDLER…
MS.gene060699.t1	MsSPL4	YTMEARNTIEGKQTSVEKVWKDILFEEIEVEEEEEGGVEDDEKKKGVCVSGRKEPSRGGRFSPPFCQVESCGADLTFAKRYHRRHKVCEVHSKASVVVVAGIRQRFCQQCS
MS.gene060698.t1	MsSPL5	MSVRRFHELAEFDESKRSCRRRLARHNERRRKSTAGTCTEGSGTGQQNHDGDWRQIHMNITSSSGHDFLNFR
MS.gene77091.t1	MsSPL6	MFSLLSRFHLLAEFDDGKRSCRKRLAGHNERRRKPQVGIHSGRAGRLLQSYGDSRFQGTMLTSASFICQEILPGEVLSSEKCGNSNWCRPIKAEGGTGFRPLSSIPIINAHPHSRTLFPSYNNKQFPFLQENGATSATGSIFCENSSQYPPIQGGSNSGSQSLFQDTSLGSEDFNVFETESAVQGLSGVSDGGCALSLLSSQSQNSSSQSTGIPMPGHLVIPSSHSHYSMSHVSESGVSDRFPSELNHTDGSHLSPILISNSNEIAHFEMADGVFQGSDFVNVKDRLSCEDGTTIDLLQLSSQLQRVEHQRRALQVKRENDSSCSLRIT
MS.gene98509.t1	MsSPL7	MDADFEGKNQHLYRAVVPEMKGVVGRGSKDWDLNDWRWDGDLFTAKQLNSVPMDCRNRQFLPEIRENVDVSNNLVSGEGSRELEKRRRGFGGEGLEKNDDFGSLNLNLGGQVYPIMDGEEKSGKKTKIAPVPTSNRAVCQVEDCRADLSNAKDYHRRHKVCDVHSKASKALVGSVMQRFCQQCSRFHVLQEFDEGKRSCRRRLAGHNKRRRKTHPDTAVVNGGSPNEERGSSYLLMSLLRILSNMHSNGPDHTRNLDGLSRLIGNLTSLAGTFNGRNIASLLEGPQELVKAGTSGAAQNVPNSNPNGAEPSRPFDSSIEMTNGLICQDPPESRLQCATVPANRLTQKCIPSSSVGVGCLKPPLVPQSTNVVPSKGSLPPRPVATETTVGRNRLCNIDLN…
MS.gene002799.t1	MsSPL8	MDPPEDLSSVWDLSYLLDFDDDIPQLPPLPNPNPNPDENDRIRKRDPRLTCSNFLAGQVPCACPELDALLEDNGLPGKKRARTARAAASARCQVPGCEVDISELKGYHRRHRVCLRCANATTVVLDGDVKRYCQQCGKFHVLSDFDEGKRSCRRKLERHNTRRRRKAVDSAVGVDNEVQTVTQNDDSNCDGELGIDYSNLSSENIEKRVLPDHEEEPVVNGSSTPETQNINGDSVVSFVASAETQANIGKDVSDPSKSPSYCDNKSDYSSMCQTGRVSFKLYDWNPAEFPRRLRLQIFQWLASMPVELEGYIRPGCTILTIFIAMPNIMWINLLKDPMYYVRDLVAPRKMLSGRGTALIHLNDMIFRVMKDGISVTKVEANMQAPRLHYIHPTCFEAGK…
MS.gene002482.t1	MsSPL9	MDGSWGEGKRIYEYREEDEYEVEVEEEEDVSYGDDGKKKRVVTDHLYNRKGSKAGGSVTPSCQVDNCNADLSVAKQYHKRHKVCEYHSKAHSVLISELQQRFCQQCSRLTNPNFTSFFP
MS.gene75620.t1	MsSPL10	MEWNVKSPGQWDWENLFFSNSKAAETHRLQSTDWSMEEDREINVGMLIPSGGSGYSVSKLMHASSSRSSKSASNNSSSNEDSKTSMLTQEGSPDNSTGKKESSKGDPIETSPAAEPLLTLKLGKRFYFEDVSTGSHSKKASSSAVPLLCGKKGKSSSQNVLNPSCQVEGCGLDLSLAKDYHRKHRICDSHSKSPVVVVAGLERRFCQQCSRFHDLSEFDDKKRSCRRRLSDHNARRRKPQPEAVKLNPSALSSSPYDGRQTMGPFAFPKNTSNLAWPDMPNSKLPQTKDFMLKTPKNFSKFVTMLSDDSSGHFISKGKGTKIAVPGLEDPNTLSDPNATQDVNRALSLLSTNSWGPYDTKPPSLIHSNRTTGTPQYATAQRSPFSSLEYWHTDQHQASS…
MS.gene06231.t1	MsSPL11	MEWNLKAPSWDLGGIEEATLPNIETMEESNRFGVYKMKGEFSVDLKLGQVGNSATDQSPLPLSNDAVVVSKIATPTSSSGSSKRARAMNNATLTVSCLVDGCNSDLSNCRDYHRRHKVCELHSKTPEVTICGLKQRFCQQCSRFHSLEQFDERKRSCRKRLDGHNRRRRKPQPEPITRPAGSFLSNYQGTQLLPFSSSTAMVNSAWSSGLISSCESGRLHIHNQNQQVHVVDKQDIFPGSTQTPYGEGKQLQFLHNDDNNLSLHNETTPLLRTSSKMFCDSLTTSVHESPCALSLLSSSQTHTSDNGLNQMVQQPHSMSRMQPLGLSLHGNNSFESMEGVLVPNGSESDHCSSLYNMGSDGSQGNDAPQLFPYQWE
MS.gene030453.t1	MsSPL12	MDQGTLNNIETMDGSIRRFGDYRTKGEFSVDLKLGHVGNSSTESGLTKSKDVGGFTKMTSSSSSTSGSSKRARAINNGTQIVSCLVDGCQADLSNCRDYHRRHKVCELHSKTAQVTIGGHKQRFCQQCSRFHALEEFDEGKRSCRKRLDGHNRRRRKPQPEPITRSSSFLSNYQGTQLLPFSSSHVYPSTAMMNPTWVGGDVRLHSHNQHQQMHHLVDKQDLFLGTTSSTSSYKEGKQVSFIQNNQPTAAATVNNQPLPASSMSRTFSRTNPFSERYKMFCDNNTSCALSLLSSPVPQTHDHPENGLNQMVNTHSSFMQPLGLSLHDHSLGSVDSVLGSNDQSGHCSSIYNLGSSESHSQGNNNEASPLFPFQWD
MS.gene09220.t1	MsSPL13	MDLNAISPSSQWDWEHQSFFHTKATENPKLQPPSWSIKQDREINAGLFDTPGGSDIFGSASRSSKSASNSSSSNRDNSKTCIFACGNSHTPELSSVSGEPLLTLLGKRVYIEDVCPKSNSKNLSFSRDLESSLSIGKKCKFNSQNLQFPRCQVEGCGLDLSSAKDYHRKRRVCESHSKSPMVVIDGMERRFCQQCGRFHDLFEFDEKKRSCREQLSHHNARRRKHQPEALQSSQSVLSSRCDGKQQMSPFANSETATNLAWQNMNGRKLFQTKDNTNTQGVEDFITVSDTNDKQDFTCALSLLSTNPWDSYATKSMSLEHSNRPTSAVQAVTHAMSQRVPLV
MS.gene09219.t1	MsSPL14	MELDREINFGLYDTPGGSGSSGSELIHGSAFNPPNLSCVSGEPLLNLRLGKRMYFEEVCPESDSKNLSFSRDLMSSSILEKKCKSNGQNLQCPPRCQVEGCALDLSSAKDYHRKRRVCESHAKSPMVVIDGLERRFCQQCSRFHDLFEFDGKKKSCRRQLSNHNARRRIYHRQAVQSSQSALSYSRSDEKQQMSPFSNSKTATNLAWQNMHNSKLPQAKDFPLKPAKDNIDTPSTVNMLSHDSNFHFTSKVLPTKSINPGVEDFMNFSDTNATQDFTCALSLLSTNQWDSYATKSISEEHSNRSTSAFQAITHAMNQRIPLASSEPWCSDHDQYVNSNMWISNSADSNHFQKFQLFKEPYEYGFHQLG
MS.gene09218.t1	MsSPL15	MDLDAKSPSSQWEWDSLPLPDTKATENKKFQPPNWSIELDRENNVWLFDMPTGSGYSGSELIFGSTSGSSKSDSISSSPTRDISKTSKFAFESSHDDSNGKIELPKEGPIEASNAPMLSCVSSEPLLNLKLGKRMKFEDASSLVVGRKCKSNAQNLQCPPLCQVEGCGLDLSSAKHYYRKRRVCVDHSKSPMVVIDGLERRFCQQCSRFHDLFEFDGKKKSCRRRLSQHNALRRNHYCKTAQSSQSSLSSSPCDEKQQMNPFAYSKTAINLALQNIQNSELPQTKDFLLKPINDNIGTPSTVTMLSDDSDVHFTSKVLETKRINAGVEDFISFSDTDATQDFTCASSLLSTSPWDSYATKSVSLEHLDCTTSTAQAIAHTTSQCMPLASSEYWHSVLDQ…
MS.gene071085.t1	MsSPL16	MESWSYIPEERSYLFSDEMDFSLDAFMRSRKPLVEWENKSSCNFERDGFNSDREVVKSMEFVDLGFPMEASRTVRGSVQTSSCELDSNNSSKRENSSIHVIAFDSSFAEEDSESKHLSSLVESKNHDSSLIDLKLGRLVDCQGVGSDRDAKTFASESMPIHQSVLAKRSRTSSLPALAPVCQVYGCNMDLSSSKDYHKRHKVCDVHSKTAKVIVNGVEQRFCQQCSRFHLVTEFDDGKRSCRRRLAGHNERRRKPQFDYMTSKQHKILQSYQGTNNFSFQDIFQSGILFQEKHDQISQSGHIKLEEDPICSPQLEVPATHGHELSSHALSLLSAQSQNPLHQAAGNPSATSSTFFRDIRTQDRGDQVSETPLMTSSANKHERNESFPCGITSKEIIKSE…
MS.gene050425.t1	MsSPL17	MEAFQLYGNDGNSSDLRAMGKKSKEWDLNSWKWDSDLFIATSKLTPVPEHRQFLPIPVGGGGCSNSNSSSSCSEQLDLGICQVKEGERKRRVIIVEDELGLGLNKEGGNLSLNLGGGVGATWEGNNGKKSRVAGGGSSSRAFCQVKDCRADLNNAKDYHRRHKVCEIHSKASKALVGNAMQRFCQQCSRFHLLQEFDEGKRSCRRRLAGHNKRRRKTNQDAVPNGSSPNDDQTSSYLLISLLKILSNMQPDRSNQTADQDLLTHLLRSLANQNGEQGGRNLSNLLREPENLLKEGSLSGKSEMVSTLVTNGSQGSPTVTVQNQTVSISEIQHQVMHSHDARVADQQTTFSAKPGVSNSPPAYSEARDSTAGQTKMNDFDLNDIYIDSDDGIEDIERLPV…
MS.gene017969.t1	MsSPL18	MDSGGNSSSEESSLNGLKFGQRIYFEDTALATAAAATSTTIAASSSSSSGSKKGRGGSVQHSQPPRCQVEGCKLDLTDAKAYYSRHKVCSMHSKCPTVTVSGLQQRFCQQCSRFHQLAEFDQGKRSCRRRLAGHNERRRKPPPSSLLTSRFARLSSSVFGNSDRGGSFLMEFASNPKLSLRNSLPPPGNQTTTIGWPWPGNTESPSDNLFLQGLVGGTSFPGARHPPEETYTGVTDSNCALSLLSNQTWGSRNAEPSPGLNNMLNFNGTSMTQLPTSSHGVAMHQVSNNYEVSPDLGRGHISQPLGSQLSGELDLSQQGRRHYMDVEHSRAYESSQWSL
MS.gene36181.t1	MsSPL19	MDFGGNMFCLNNRDQSNTNNNGNSNGFTWCSSGSATTGTAWHMNTFNVNEENNSVSAANRNEAGLANALMYLPQNESDGRQYRSAYGGGVSRGHMMPDPHLTCLKLGKRHYFEDVSGGLAGEKKGKGGYCGGGGKTAAVAGGYTAVTRCQVDGCNVALMNAKEYHRRHKVCEIHSKAPKVVVLGLEQRFCQQCSRFHVVSEFDDSKRSCRRRLAGHNERRRKSSHDSVGRNSSQGGCAFSLLSSRTDSWLSPADLSVRCSAALSELIAENRASIMARQYVSDRDWHLQHHAVEDYKEIQSESNYFPQHMFPQTH
MS.gene000446.t1	MsSPL20	MDWDWKEFTWDPSGLEELKNEGDSMDLRLGDQASDSLEKSVHDSGKEDSKAVSSSSPTRSLKRARLQNGSQNMICSVDGCNSDLRDCREYHKRHRVCEKHSKTPVVLVGGKQQRFCQQCSRFHSLAEFDEVKRSCRKRLDGHNKRRRKPQPQSLFMAAEKFMYNYKGPRILHFGSPQTYVNPIMRNIWPATSITEAESGYDHQRLLYRIDKHKQDKGHPHWQEILPKSGDVNKAAPGTPISHPIRGAVGSSAGEKGGRKLSSDGKPGSFDSGCALYLLSTLQTQSSELSLMQSSINNSPTQSSSGTLHFDATKECSYSGKAKDKPNGPVFVLDGNTTNLHCNGMLQMGPNGLIENDNSVTLPFFWE
MS.gene044467.t1	MsSPL21	MESWSYISEEKGSEELGFCEMFGKQYSDDFNFIGSVPSKKLDGKFDDPSEFSVKGDTNFKLSNSVVESNGWDSLIDLKLGRFDDHGNASIDAAFSKGAAPILSSCESSTPPKRVRVHSMTAYCQVYGCNKDLSSCKDYHKRHKVCEVHSKTPIVIVNGIEQRFCQQCSRFHLLSEFDDGKRSCRKRLAGHNERRRKPQGVHSTNSGRLFQPFGDIRFQGTKPPAASFLYPEVFQSGFWRPMKAEHEAGFRHFSSVPVTNGHLQSRSPFPSYNEKQFPFLHENVATSTTGSKFSENNSHYAHAIGYTSLGSEDFNVFHTAPSIQGLSGISDSCALSLLSSQSNNTSSQSLEIPFDNPLVIPSSHSHVYSIRSQATSSSRVSDRLLSELNPTDGSHLSPIL…
MS.gene36036.t1	MsSPL22	MEARSIERKRTLMMEKMRRNNMVEEEMENEVEEEEGDVSLTEEEKKKGVGGGRRGGGGGVSPPCCQAERCGADLTDAKRYHRRHKVCEFHSKAPVVVVAGLRQRFCQQCSRFHDLVEFDESKRSCRRRLAGHNERRRKTNPEAANEGSSHSKGQHQPKETQCRIQMNLPGSSGYKSFNIR
MS.gene61571.t1	MsSPL23	MLDYEWGNPTNIMLTGNEDNNSAAAAASDQAHRQIFDHYASQAMLSDNYLNGPGAGPTIDINSGDFTHHNHHHHHNQFSPQAQQHHIHQSFFDPRAFHGGSSTASSYPPPQPQPPSMLSLDPLPGHGHGHGPGFLLVPKSEDVNRPIDFVGSRLGLNLGGRTYFSSEDDFVSRLYRRSRPPEPGSTGSSNSPRCQAEGCNADLSQAKHYHRRHKVCEFHSKAATVVAAGLTQRFCQQCSRFHLLSEFDNGKRSCRKRLADHNRRRRKTQHPNTQDIHKSHNTLDNSSTRSPPESGTQSTSSVTVAVSPPDYFRQRSYQSPSPSTTSSSMFFSTG
Medtr1g035010.1	MtSPL01	MEKVAPPLLPLHPPMLSSHQFYDSSNTKKRDLLSSYDVVHIPNDNWNPKEWNWDSIRFMTAKSTTVEPQQVEESLNLNLGSTGLVRPNKRIRSGSPTSASYPMCQVDNCKEDLSKAKDYHRRHKVCEAHSKASKALLGNQMQRFCQQCSRFHPLVEFDEGKRSCRRRLAGHNRRRRKTQPDEVAVGGSPPLNQVAANLEIFNLLTAIADGSQGKFEERRSQVPDKEQLVQILNRIPLPADLTAKLLDVGNNLNAKNDNVQMETSPSYHHRDDQLNNAPPAPLTKDFLAVLSTTPSTPARNGGNGSTSSADHMRERSSGSSQSPNDDSDCQEDVRVKLPLQLFGSSPENDSPSKLPSSRKYFSSESSNPVDERTPSSSPPVVEMNFGLQGGIRGFNSNCI…
Medtr1g053715.1	MtSPL02	MSSGFVPSPSSPPNSSTEFLDGLKFGQKIYFEDATSTVVVPASQTKPNAIGVGGSSSSSSSSGMKRGNNHPPRCQVEGCKVDLSGAKAYYSRHKVCCMHSKSPSVVVSGLEQRFCQQCSRFHQLPEFDQGKRSCRRRLAGHNERRRKPQPSSFLTSRSPKLSSPTFGNNGKGNNDFLMECASYQKISMGNALSTPRSAKPVPGNQATQFTWQNNSSTTSDFFLQGTNFHAPPTRHLPIMDNYNEVTDSSCALSLLSNQTWCSRNTTPPSVEMNNLLNFNGSLTTQSSQVVPDYQLQTNASSWFLKGVDSRNCLSPEAVPDLGLGQNSQAIHSDLHGELDVSQGKRHYWPL
Medtr1g086250.1	MtSPL03A	MGERLGAENYHFYGVGGSSDLSGMGKRSREWNLNDWRWDGDLFIASRVNQVQAESLRVGQQFFPLGSGIPVVGGSSNTSSSCSEEGDLEKGNKEGEKKRRVIVLEDDGLNDKAGALSLNLAGHVSPVVERDGKKSRGAGGTSNRAVCQVEDCGADLSRGKDYHRRHKVCEMHSKASRALVGNAMQRFCQQCSRFHILEEFDEGKRSCRRRLAGHNKRRRKTNQEAVPNGSPTNDDQTSSYLLISLLKILSNMHSDRSDQPTDQDLLTHLLRSLASQNDEQGSKNLSNLLREQENLLREGGSSRNSGMVSALFSNGSQGSPTVITQHQPVSMNQMQQEMVHTHDVRTSDHQLISSIKPSISNSPPAYSETRDSSGQTKMNNFDLNDIYVDSDDGTEDLER…
Medtr1g086250.2	MtSPL03B	MFHILEEFDEGKRSCRRRLAGHNKRRRKTNQEAVPNGSPTNDDQTSSYLLISLLKILSNMHSDRSDQPTDQDLLTHLLRSLASQNDEQGSKNLSNLLREQENLLREGGSSRNSGMVSALFSNGSQGSPTVITQHQPVSMNQMQQEMVHTHDVRTSDHQLISSIKPSISNSPPAYSETRDSSGQTKMNNFDLNDIYVDSDDGTEDLERLPVSTNLATSSVDYPWTQQDSHQSSPAQTSGNSDSASAQSPSSSSGEAQSRTDRIVFKLFGKEPNEFPLVLRAQILDWLSQSPTDIESYIRPGCIVLTIYLRQAEAVWEELCCDLTSSLIKLLDVSDDTFWKTGWVHIRVQHQMAFIFNGQVVIDTSLPFRSNNYSKIWTVSPIAVPASKRAQFSVKGVNLM…
Medtr2g014200.1	MtSPL04	MDGSWGEGKRIYEYREENEYEVEVEIEEEEDVSYGDDEKRKRVVTDHLYNKKGSKAGGSVTPSCQVDNCNADLSAAKQYHKRHKVCENHSKAHSVLISELQQRFCQQCSRFHEVSEFDDLKRSCRRRLAGHNERRRKSASEYH
Medtr2g020620.1	MtSPL05A	MESKSQPILPPMDPPEDLSSVWDLSYLLDFDDDIPQLPPLPNPNPTPEENERIRKRDPRLTCSNFLAGQVPCACPELDALLEDNGLPGKKRARTARLIFSELKGYHRRHRVCLRCANAATVVLDGDVKRYCQQCGKFHVLSDFDEGKRSCRRKLERHNTRRRRKAVDSAVGVDNEVQTVTQNDDSNCDGELGIDYSNLSRENIEKRALQDHEEEPVVNGSSTPETQNINGDSVVSFVASAETQANIGKDVSDPSKSPSYCDNKSDYSSMCQTGRVSFKLYDWNPAEFPRRLRLQIFQWLASMPVELEGYIRPGCTILTIFIAMPNIMWINLLKDPMYYVRDLAAPRNMLSGRGTALIHLNDMIFRVMKDGISVTKVEVNMQAPRLHYIHPTCFEAGKPM…
Medtr2g020620.2	MtSPL05B	MLIVMIFAIEVDYCEFYDDDDVDWGFCWRCCRFHVLSDFDEGKRSCRRKLERHNTRRRRKAVDSAVGVDNEVQTVTQNDDSNCDGELGIDYSNLSRENIEKRALQDHEEEPVVNGSSTPETQNINGDSVVSFVASAETQANIGKDVSDPSKSPSYCDNKSDYSSMCQTGRVSFKLYDWNPAEFPRRLRLQIFQWLASMPVELEGYIRPGCTILTIFIAMPNIMWINLLKDPMYYVRDLAAPRNMLSGRGTALIHLNDMIFRVMKDGISVTKVEVNMQAPRLHYIHPTCFEAGKPMEFFACGSNLLQPKFRLLVSFYGKYLKCEYCAPSPHNSAEDNISCAFDNQLYKICVPHIEENLLGPAFIEVENESGLSNFIPVLIGDKEICTELKILQQKLDASL…
Medtr2g046550.1	MtSPL06	MDADFEGKNQHLYEAVVPEMKGAVGRGSKDWDLNDWRWDGDLFTAKQLNSVPTDCRNRQFLPEIRENVDVSNNLISGEGSRELEKRRRGFGGEGLEMNDDFGSLNLNLGGQVYPIMDGEEKSGKKTKIAPVPTSNRAVCQVEDCRADLSNAKDYHRRHKVCDVHSKASKALVGSVMQRFCQQCSRFHVLQEFDEGKRSCRRRLAGHNKRRRKTHPDTAVVNGGSPNEERGSSYLLMSLLRILSNMHSNGPDHTRNLDGLSHLIGNLTSLAGTFNGRNIASLLEGPQELVKAGTSGAAQNVPNSNPNGAEPSRPDSSIEMTNGLIHQDPPESRLQCATVPANHLTQKCIPSSSVGVGCLKPPLIPQSSNLVPSRGSLPPRPVATETTVGRNRLCNIDLNN…
Medtr2g078770.1	MtSPL07	MEGKQTSVEKVWKDIIFEEIEVEEEEEGGVEDDEKKKGVCVSGRKEPSRGGRFSSPICQVESCGADLTFSKRYHRRHKVCEVHSKASVVVVAGMRQRFCQQCSRFHELAEFDESKRSCRRRLARHNERRRKSTAGTCTEGSSTGQKNNDGDWRQIHMNITSSSGHDFLNFR
Medtr2g461920.1	MtSPL08	MESWSFDSRDKGYVSNDTLGSRTKGSILGWDLKTPSSFLPQQNIENDNNNHGFEELGFHGMLGKQLSNVVDDDDDVVVGSKIVTSNSFVMATPNAFSEREQQHFNSKHSNSIGDTNGSNSLIDLKLGRFGDHRDGIGTPFSKGTTILSSSGSSTPSKRVRSSAIHSQIAYCQVYGCNKDLSSCKDYHKRHKVCEVHSKTSKVIVNGIEQRFCQQCSRFHLLAEFDDGKRSCRKRLAGHNERRRKPQVGIHSGRAGRLLQSYGDSRFQGTMLTSASFICQDILPGEVFSSEKCGNSNWWRPIKAEGGTGFRPLSSIPITNAHPQSRTLFPSYNNKQFPFLQENGATSATGSIFCENNSQYPPIQGGSNSGSQSLFQDTSLGSEDFNVFETESAVQGLSGV…
Medtr3g085180.1	MtSPL09	MEWNVKSPGQWDWENLFFLNSKAAETHRLQSTDWSMEEDREINVGMLIPSGGSGYSVSKLMHASSSRSSKSASNNSSSNEDSKTSMLTQEGSPDNSTGKKESSKGDPIETSPAAEPLLTLKLGKRLYFEDVSTGSHSKKASSSAVPLLCGKKGKSSSQNMLNPSCQVEGCGLDLSFAKDYHRKHRICDSHSKSPVVVVAGLERRFCQQCSRFHDLSEFDDKKRSCRRRLSDHNARRRKPQPEAVKLNPSALSSSPYDGRQAMGPFAFPKNTSNLAWPDMPNSKLPQTKDFMLKTPKNFNKIVTMLSDDSSGHFISKGKGTNIAVPGLEDPNTLSDPSATQDVNRALSLLSTNSWGAYDTKPPSFVHSNRTTGTPQYATAQRSPFSSPEYWHTDQHQASS…
Medtr3g099080.1	MtSPL10	MEWNLKAPSWDLGGIEEATLPNIETMEESNRFGVYKMKGEFSVDLKLGQVGNSATDQSPLPLSNDAVVVSKIATPTSSSGSSKRARAMNNNTTLTVSCLVDGCNSDLSNCRDYHRRHKVCELHSKTPEVTICGLKQRFCQQCSRFHSLEQFDERKRSCRKRLDGHNRRRRKPQPEPITRPAGSFLSNYQGTQLLPFSSSTTMVNSTWSSGLISSCESGRLHINNQHQQVHVVDKQDHFLGSTATTYEGKQLQFLHNDNNNPSLHNETAPLLRTSSKMFCDSLATSVHESPCALSLLSSSQTRIPDNGLNQMVQQPHSMSHMQPLGLSLHGNNSFESMEGVLVPNGSESDHCSSLYNMGSDGSQGNDAPQLFPYQWE
Medtr4g088555.1	MtSPL11	METRRSEGKRSLKYKEDHEEEEEEEEDTDFEEEEDGRRKRVVTDLYSKRSSKKAGSSNIPPCCQVENCDADLSEAKQYHRRHKVCEYHAKAPAVHIAGLQQRFCQQCSRFHGLSEFDDAKRSCRRRLAGHNERRRKSAIDYQGE
Medtr4g109770.1	MtSPL12	MESWSYISEEKGSEELGFCEMFGKQYSDDFNFIGNVPSKKLDGKFDDPNEFSVKGDTNFKLSNSVVESNGWDSLIDLKLGRFDDHGNASIDVAFSKGAAPILSSCESSTPPKRVRVHSMTAYCQVYGCNKDLSSCKDYHKRHKVCEVHSKTPIVIVNGIEQRFCQQCSRFHLLSEFDDGKRSCRKRLAGHNERRRKPQGIHSANSGRLFQPFGDIGFQGTKPPAASFLCPEVFQSGFWRPMKAEHEAGFRHLSSVPVTNGHLQSRSPFPSYNEKQFPFLHENVATSTTGSKFSENNSHYAHAIGYASLGNEDFNVFHTAPSIQGLSGISDSCALSLLSSQSNNTSSQSSEIPFDNPLVIPSSHSHVYSIRSQATSSSRVSDRFLSKLNPADGSHLSPIL…
Medtr5g046670.1	MtSPL13	MAALQQVKRKVEKGKVYRGGRSSGVVRTLGDAAAPADQYVAPSQGTRFLHYFNISVTSIQFVVMESWSYIPEERSYLFSDEMDFSLDAFMRSRKPLVEWENKSSCNFERDGFNSDREVVKSMEFVDLGFPMESSRTVRGSVQTSSCELDSNNSSKRENSSVHVIAFDSSFAEEDSEAKHLSSRVESKNHDSSLIDLKLGRLVDCRGGGSDRDGKTFTSESMPIHQNVLAKRSRTSSLPALAPVCQVYGCNMDLSSSKDYHKRHKVCDVHSKTAKVIVNGVEQRFCQQCSRFHLVAEFDDGKRSCRRRLAGHNERRRKPQFDYMTSKQHKILQSYQGTNNFSFQDIFQSGILFPEKHDQISQSGHIKLEEDPICSPQLEAPATHGHELSSHALSLLSAQS…
Medtr7g028740.1	MtSPL14A	MDWDWKEFAWDPSGFDEELKNEGDSMDLRLGDQASDSLEKSVHDSGKEDSKAVSSSLSPSGSLKRSRLQNGSQSMICSVDGCNSDLSDCREYHKRHRVCEKHSKTPVVLVGGKQQRFCQQCSRFHSLAEFDDVKRSCRKRLDGHNKRRRKPQPPSLFMAAEKFMYNYKGPRILHFGSPQTYVNPIMRNIWPATSITEAESGYDHQRLLYRIDKHKQDKGHPHWQEILPKSGDVNKAAPGTPISHPIRGAVGSSAGEKGGRKLSSDGKPGSFDSGCALYLLSTLQTQSSELSLMQSSINSPTQSSSGTLHFDATKEYSYSGKVKDKPNGPVFVLDGNTTNLHCNGMLQMGPNGLIENDNSMTLPFFWE
Medtr7g028740.2	MtSPL14B	MDWDWKEFAWDPSGFDEELKNEGDSMDLRLGDQASDSLEKSVHDSGKEDSKAVSSSLSPSGSLKRSRLQNGSQSMICSVDGCNSDLSDCREYHKRHRVCEKHSKTPVVLVGGKQQRFCQQCSRFHSLAEFDDVKRSCRKRLDGHNKRRRKPQPPSLFMAAEKFMYNYKGPRILHFGSPQTYVNPIMRNIWPATSITEAESGYDHQRLLYRIDKHKQDKGHPHWQEILPKSGDVNKAAPGTPISHPIRGAVGSSAGEKGGRKLSSDGKPGSFDSGCALYLLSTLQTQSSELSLMQSSINSPTQSSSGTLHFDATKEYSYSGKVKDKPNGPVFVLDGNTTNLHCNGMLQMGPNGLIENDNSMTLPFFWE
Medtr7g092930.1	MtSPL15	MDSGGNSSSEESSLNGLKFGQRIYFEDTALTAASAAAASTTIAAGSPSSSGSKKGRGGSVQHSQPPRCQVEGCKLDLTDAKAYYSRHKVCSMHSKSPTVTVSGLQQRFCQQCSRFHQLAEFDQGKRSCRRRLAGHNERRRKPPPSSLLTSRFARLSSSVFGNSDRGGSFLMEFASNPKHSLRNSPGNQTTAIGWPWPGNTESPSSNLFLQGSVGGTSFPGARHPPEETYTGVTDSNCALSLLSNQTWGSQNTEPSPGLNNMLNFNGTPMTQLGTSSHGVAMHQIPNNYEVVPDLGRGHILHPLGSQHSGELDLLQQGRRHYMDVEHSRAYESSQWSL
Medtr7g110320.1	MtSPL16A	MEAFQLYGNGGGSSDLRAMGKNSKEWDLNNWKWDSHLFIATSKLTPVPEHRQFLPIPVGGGGGGGGSNSNSSSSCSEQLDLGICQVKEGERKRRVIVVEDELGLGLNKEGGNLSLNLGGGVATWEGNNGKKSRVAGGGSSSRAFCQVEDCRADLNNAKDYHRRHKVCEIHSKASKALVGNAMQRFCQQCSRFHLLQEFDEGKRSCRRRLAGHNKRRRKTNQDAVPNGSSPNDDQTSSYLLISLLKILSNMQPDRSNQTADQDLLTHLLRSLANQNGEQGGRNLSNLLREPENLLKEGSLSGKSEMVSTLVTNGSQGSPTVTVQNQTVSISEIQHQVMHSHDARVADQQTTFSAKPGVSNSPPAYSEARDSTAGQTKMNDFDLNDIYIDSDDGIEDIERL…
Medtr7g110320.2	MtSPL16B	MEAFQLYGNGGGSSDLRAMGKNSKEWDLNNWKWDSHLFIATSKLTPVPEHRQFLPIPVGGGGGGGGSNSNSSSSCSEQLDLGICQVKEGERKRRVIVVEDELGLGLNKEGGNLSLNLGGGVATWEGNNGKKSRVAGGGSSSRAFCQVEDCRADLNNAKDYHRRHKVCEIHSKASKALVGNAMQRFCQQCSRFHLLQEFDEGKRSCRRRLAGHNKRRRKTNQDAVPNGSSPNDDQTSSYLLISLLKILSNMQPDRSNQTADQDLLTHLLRSLANQNGEQGGRNLSNLLREPENLLKEGSLSGKSEMVSTLVTNGSQGSPTVTVQNQTVSISEIQHQVMHSHDARVADQQTTFSAKPGVSNSPPAYSEARDSTAGQTKMNDFDLNDIYIDSDDGIEDIERL…
Medtr7g444860.1	MtSPL17	MDFGGNMFCLNNRDQSNTNNNGNSNGFTWCSSGSTTTGTAWNMNTFNVNEVNNSVSAANRTEAGLANALMYLPQNEGGGRQYQSAYGGGVSRGHMMPDPHLTCLKLGKRHYFEDVSGGGGVMGEKKGKGGYCGGGKTAAVGGYTAVTRCQVDGCNVALMNAKEYHRRHKVCEMHSKAPKVVVLGLEQRFCQQCSRFHVVSEFDDSKRSCRRRLAGHNERRRKSSHDSVGRNSSQGGCALSLLSSRTDSWLSPADLSVRCSAALSELIAENRASIMARQYVSDRDWHLQHHAVEDYKEIQSESNYFPQHMFPQTH
Medtr8g005960.1	MtSPL18	MLDYEWGNPSNIMLTGNEDNSGAAATDQAHRQIFDHYASQAMLSDNYLNGPGGGPTIDINSGDFTHHHNQFSPHNQQHHNIHQSFFDPRAFHGGSSTASSYPPPQPQPPPSMLSLDPLPGHGHSPGFLLVPKSEDVNRPIDFVGSRLGLNLGGRTYFSSEDDFVTRLYRRSRPPEPGSTGSSNSPRCQAEGCNADLSQAKHYHRRHKVCEFHSKAATVVAAGLTQRFCQQCSRFHLLSEFDNGKRSCRKRLADHNRRRRKTQHPNTQDIHKSHNTLDSSATRSPPESGTQSTSSVTVAVSPPDYFRQRSYQTPSPSTTSSSMFFSTG
Medtr8g066240.1	MtSPL19	MCANEFFVDLKLGHVGNSSAESGLTKSKDVGGFTKITSSSSSTSGSSKKARAINNGTQIVSSLADGCQADLSNYRGYHMRHKVCKLHSKTSQVTLGGHKQRFFFF
Medtr8g080670.1	MtSPL20	MDLNAKSPSSQWEWDHLPLPDTKATENKKLQPPNWSIKLDRENNVWLFDTPTGSGYSGSELIPGSTSGSSKSDSISSSPTRDISKTCKFAFESSHDDSNGKIELPKEGPIEASNAPMLSCVSSEPLLNLKLGKRMKFEDVSSLVFGRKCKSNDQNLQCPPLCQVEGCGLDLSSAKHYYRKRRVCVDHSKSPMVVIDGLERRFCQQCSRFHDLFEFDGKKKSCRRRLSQHNARRRNHSRKTAQSSQSALSSSPCDGKQQMNPFAYSKTAINLALQNIQNSEFPRIKDFPLKYAKVNIGTPSFVTMLSDDSDVHFTSKVLETKSINAGVEDFISFSDTDATEDFTCASSLLSTSPWDSYATKSVSLVHSDRTTSTAQAITHTTSQRIPLTSSEYWHGDLDQ…
Medtr8g080680.1	MtSPL21	MDLNAISPSSQWEWDHLPLLDTKATENQKLQPPNWTMELDPEINFGLYDTPVGSGSSGSDLIHGSAFNAPKFSCVSGEPLLNPRLGKRMYFEEVCPESDSKNLSFSRDLMSSLILEKKCKSNGQNLQCPPHCQVEGCGLNLSSAKDYHCKRRVCESHAKSPMVVIDGLERRFCQQCSRFHDLFEFDGKKKSCRRQLSNHNARRRKYHRQAVQSSQSALSYSRSDGKQQMSPFTNSKTATNLAWQNMHNSKLPQAKDFLLKPSKDNIDTPSTVTMLSHDSNFHFTSKILATKSVNPGVEDFMNFSDTNATQDFTCALSLLSTNQWDSYATKSISQEHSNRPTSPFQATTHAMSQCIPLASSEPCCGHHDQYVNSNIWISNSADSNHFQKFQLFREPYEL
Medtr8g080690.1	MtSPL22	MDLNAISPSSQWDWEHQSFFNAKATEYPKLQPPSWSIEQDREINVGLFDTPGGSGIFGSASRSSKSASNSSSLNRNNSKTCIFACGNSHTPELSSVSGEPLLTLLGKRVYIEDVCPKSDSKNLSFSRDLASSLSIGKKCKFNSQNLQFPRCQVEGCGLDLSSAKDYHRKRRVCESHSKSPMVVIDGMVRRFCQQCGRFHNLAEFDEKKRSCREQLSRHNARRRKHQPEALQSSQSVLSSRCDGKQQMSPFANSKTATNLAWQNMQNSKLPQAKDFLLKPAKDNANTQGTVTMFSDDSIVHFTSKVLATKSIDRGVEDFITVSDTNDEQDFICALSLLSTNPWDSYATKSMSLEHSNRPTSAVQAVTHPMSQRMPLA
Medtr8g096780.1	MtSPL23	MEWSNLKAPSWDLTEMDQGTLNNIETMDGSIRRFGDYRTKGDFSVDLKLGHVGNSSTESGLTKSKDVGGFTKMTSSSSSTSGSSKRARAINNGTQIVSCLVDGCQADLSNCRDYHRRHKVCELHSKTAQVTIGGHKQRFCQQCSRFHALEEFDEGKRSCRKRLDGHNRRRRKPQPEPITRSSSFLSNYQGTQLLPFSSSHVYPSTAMMNPTWVGGDVRLHSHNQHQQMHHLVDKQDLFLGTTSSTSSYKEGKQVSFIQNNQPTAAATMNNQPLPASSMSRTFSRTNPFSERYKMFCDNNTSCALSLLSSPVPQTHDHPENGLNQMVNTHSSFMQPLGLSLHDHSLGSVDSVLGSNDQSGHCSSMYNMGSSESHSQGNNNEASPLFPFQWD
Medtr8g463140.1	MtSPL24	MEARSIERKRTLMMEKMRRNNMVEEEMENEVEEEEGDVSLTEEEKKKGVGGGRRGGGGGVSPPCCQAERCGADLTDAKRYHRRHKVCEFHSKAPVVVVAGMRQRFCQQCSRFHDLVEFDESKRSCRRRLAGHNERRRKTNPETANEGSSHSKGQHQPKETQCRIQMNLPGSSGYKSFNIR
AT5G18830	AtSPL01	MSSLSQSPPPPEMDIQPPALVNDDPSTYSSALWDWGDLLDFAADERLLVDQIHFPPVLSPPLPPLIPTQTPAESELDPSPEESGSGSDRVRKRDPRLICSNFIEGMLPCSCPELDQKLEDAELPKKKRVRGGSGVARCQVPDCEADISELKGYHKRHRVCLRCATASFVVLDGENKRYCQQCGKFHLLPDFDEGKRSCRRKLERHNNRRKRKPVDKGGVAAEQQQVLSQNDNSVIDVEDGKDITCSSDQRAEEEPSLIFEDRHITTQGSVPFTRSINADNFVSVTGSGEAQPDEGMNDTKFERSPSNGDNKSAYSTVCPTGRISFKLYDWNPAEFPRRLRHQIFQWLANMPVELEGYIRPGCTILTVFIAMPEIMWAKLSKDPVAYLDEFILKPGKMLF…
AT3G60030	AtSPL02	MEARIEGEVEGHSLEYGFSGKRSVEWDLNDWKWNGDLFVATQLNHGSSNSSSTCSDEGNVEIMERRRIEMEKKKKRRAVTVVAMEEDNLKDDDAHRLTLNLGGNNIEGNGVKKTKLGGGIPSRAICCQVDNCGADLSKVKDYHRRHKVCEIHSKATTALVGGIMQRFCQQCSRFHVLEEFDEGKRSCRRRLAGHNKRRRKANPDTIGNGTSMSDDQTSNYMLITLLKILSNIHSNQSDQTGDQDLLSHLLKSLVSQAGEHIGRNLVGLLQGGGGLQASQNIGNLSALLSLEQAPREDIKHHSVSETPWQEVYANSAQERVAPDRSEKQVKVNDFDLNDIYIDSDDTTDIERSSPPPTNPATSSLDYHQDSRQSSPPQTSRRNSDSASDQSPSSSSGDAQ…
AT2G47070	AtSPL03	MEARIDEGGEAQQFYGSVGKRSVEWDLNDWKWDGDLFLATQTTRGRQFFPLGNSSNSSSSCSDEGNDKKRRAVAIQGDTNGALTLNLNGESDGLFPAKKTKSGAVCQVENCEADLSKVKDYHRRHKVCEMHSKATSATVGGILQRFCQQCSRFHLLQEFDEGKRSCRRRLAGHNKRRRKTNPEPGANGNPSDDHSSNYLLITLLKILSNMHNHTGDQDLMSHLLKSLVSHAGEQLGKNLVELLLQGGGSQGSLNIGNSALLGIEQAPQEELKQFSARQDGTATENRSEKQVKMNDFDLNDIYIDSDDTDVERSPPPTNPATSSLDYPSWIHQSSPPQTSRNSDSASDQSPSSSSEDAQMRTGRIVFKLFGKEPNEFPIVLRGQILDWLSHSPTDMESYI…
AT1G76580	AtSPL04	MGEVGPQVAAPISVHHPMGKKRDLYVQPHWLVSSQLPKDDWQMNRWKWDGQRFEAIELQGESLQLSNKKGLDLNLPCGFNDVEGTPVDLTRPSKKVRSGSPGSGGGGGGNYPKCQVDNCKEDLSIAKDYHRRHKVCEVHSKATKALVGKQMQRFCQQCSRFHLLSEFDEGKRSCRRRLDGHNRRRRKTQPDAITSQVVALENRDNTSNNTNMDVMALLTALVCAQGRNEATTNGSPGVPQREQLLQILNKIKALPLPMNLTSKLNNIGILARKNPEQPSPMNPQNSMNGASSPSTMDLLAALSASLGSSAPEAIAFLSQGGFGNKESNDRTKLTSSDHSATTSLEKKTLEFPSFGGGERTSSTNHSPSQYSDSRGQDTRSSLSLQLFTSSPEEESRPKV…
AT1G20980	AtSPL05	MDEVGAQVAAPMFIHQSLGRKRDLYYPMSNRLVQSQPQRRDEWNSKMWDWDSRRFEAKPVDVEVQEFDLTLRNRSGEERGLDLNLGSGLTAVEETTTTTQNVRPNKKVRSGSPGGNYPMCQVDNCTEDLSHAKDYHRRHKVCEVHSKATKALVGKQMQRFCQQCSRFHLLSEFDEGKRSCRRRLAGHNRRRRKTTQPEEVASGVVVPGNHDTTNNTANANMDLMALLTALACAQGKNAVKPPVGSPAVPDREQLLQILNKINALPLPMDLVSKLNNIGSLARKNMDHPTVNPQNDMNGASPSTMDLLAVLSTTLGSSSPDALAILSQGGFGNKDSEKTKLSSYENGVTTNLEKRTFGFSSVGGERSSSSNQSPSQDSDSRGQDTRSSLSLQLFTSSPED…
AT5G50670	AtSPL06	MDWNFKLSSGYLSGFDQEPDLSPMDGSISFGGSSQSKADFSFDLKLGRNIGNSSSVFGDTEQVISLSKWKDSALAKPEGSRSSSSKRTRGNGVGTNQMPICLVDGCDSDFSNCREYHKRHKVCDVHSKTPVVTINGHKQRFCQQCSRFHALEEFDEGKRSCRKRLDGHNRRRRKPQPEHIGRPANFFTGFQGSKLLEFSGGSHVFPTTSVLNPSWGNSLVSVAVAANGSSYGQSQSYVVGSSPAKTGIMFPISSSPNSTRSIAKQFPFLQEEESSRTASLCERMTSCIHDSDCALSLLSSSSSSVPHLLQPPLSLSQEAVETVFYGSGLFENASAVSDGSVISGNEAVRLPQTFPFHWE
AT3G57920	AtSPL07	MELLMCSGQAESGGSSSTESSSLSGGLRFGQKIYFEDGSGSRSKNRVNTVRKSSTTARCQVEGCRMDLSNVKAYYSRHKVCCIHSKSSKVIVSGLHQRFCQQCSRFHQLSEFDLEKRSCRRRLACHNERRRKPQPTTALFTSHYSRIAPSLYGNPNAAMIKSVLGDPTAWSTARSVMQRPGPWQINPVRETHPHMNVLSHGSSSFTTCPEMINNNSTDSSCALSLLSNSYPIHQQQLQTPTNTWRPSSGFDSMISFSDKVTMAQPPPISTHQPPISTHQQYLSQTWEVIAGEKSNSHYMSPVSQISEPADFQISNGTTMGGFELYLHQQVLKQYMEPENTRAYDSSPQHFNWSL
AT2G42200	AtSPL08	MEMGSNSGPGHGPGQAESGGSSTESSSFSGGLMFGQKIYFEDGGGGSGSSSSGGRSNRRVRGGGSGQSGQIPRCQVEGCGMDLTNAKGYYSRHRVCGVHSKTPKVTVAGIEQRFCQQCSRFHQLPEFDLEKRSCRRRLAGHNERRRKPQPASLSVLASRYGRIAPSLYENGDAGMNGSFLGNQEIGWPSSRTLDTRVMRRPVSSPSWQINPMNVFSQGSVGGGGTSFSSPEIMDTKLESYKGIGDSNCALSLLSNPHQPHDNNNNNNNNNNNNNNTWRASSGFGPMTVTMAQPPPAPSQHQYLNPPWVFKDNDNDMSPVLNLGRYTEPDNCQISSGTAMGEFELSDHHHQSRRQYMEDENTRAYDSSSHHTNWSL
AT1G69170	AtSPL09	MDSWSYGRSVFMSNETLLPCDTFAKNRRFEQRLSNNDDVLISDMAGNSNGFSAVSITKVVPEEEDEENISSSSKFSSQELNRIDFKLRSFLDLGNDDDDTSSRGFALPSKKSRASNLCSQNPLCQVYGCSKDLSSSKDYHKRHRVCEAHSKTSVVIVNGLEQRFCQQCSRFHFLSEFDDGKRSCRRRLAGHNERRRKPAFYFLPGKRHKLLRTSQDVVGNKFLENSSLVLPESFPGSLLYRVIDEDDHRTSRLVSFKDEPTCSMFPTNEQNSSRTYESKPAIYSTEVSSIWDLHETAASRSTRALSLLSAQSQQHLSKFPNTTFSITQPNQNLNHSSSTDYHQMEQPLWIDPGKTNSAGSSSCKGKGTSTVDLLQLSSHLQRIEQQRNYTGDVKQEYNE…
AT1G27370	AtSPL10	MDCNMVSSFPWDWENLIMSNQSKTENEKKQQSTEWEFEKGEGIESIVPDFLGFEKVSSGSATSFWHTAVSKSSQSTSINSSSPEDKRCNLASQSSPGDSSSNIDFLQVKPSTALEVPIASAESDLCLKLGKRTYSEEFWGRNNNDLSAVSMNLLTPSVVARKKTKSCGQSMQVPRCQIDGCELDLSSSKDYHRKHRVCETHSKCPKVVVSGLERRFCQQCSRFHAVSEFDEKKRSCRKRLSHHNARRRKPQGVFPLNSERVFDRRQHTSMLWNGLSLNTRSEEKYTWGTTYETKPTQMESGFTLSFQRGNGSEDQLFTGSTLSFSAFQTSGGFSAGKSNIQLPDKGVGECSGGLHESHDFYSALSLLSTTSDSQGIKHTPVAEPPPIFGTFPSHFI
AT1G27360	AtSPL11	MDCNMVSSSQWDWEHLIMSNPSRTEDDSKQLPTEWEIEKGEGIESIVPHFSGLERVSSGSATSFWHTAVSKSSQSTSINSSSPEAKRCKLASESSPGDSCSNIDFVQVKAPTALEVSVASAESDLCLKLGKRTYSEEYWGRNNNEISAVSMKLLTPSVVAGKSKLCGQSMPVPRCQIDGCELDLSSAKGYHRKHKVCEKHSKCPKVSVSGLERRFCQQCSRFHAVSEFDEKKRSCRKRLSHHNARRRKPQGVFSMNPERVYDRRQHTNMLWNGVSLNARSEEMYEWGNNTYDTKPRQTEKSFTLSFQRGNGSEDQLVASSSRMFSTSQTSGGFPAGKSKFQLHGEDVGEYSGVLHESQDIHRALSLLSTSSDPLAQPHVQPFSLLCSYDVVPK
AT5G43270	AtSPL12	MECNAKPPFQWELENLISFGTSTAEVPRKLKPMEWEIDGFDCTSLYSSSFAYAGSSGSDIAHAFSKSSKSTSISSSSAEVRTHNFTSETGESLPGEFAKGIDTSPSLELSFGSGDPVLGLKLGKRTYFEDFWEVENAKGLGLPVTLASSSVSPVKKSKSIPQRLQTPHCQVEGCNLDLSSAKDYHRKHRICENHSKFPKVVVSGVERRFCQQCSRFHCLSEFDEKKRSCRRRLSDHNARRRKPNPGRTYDGKPQVDFVWNRFALIHPRSEEKFIWPSSKHVPSRVLMPQPAKTEISDTEHNRFGLLDPKTKTARAELFSKEKVTISSHMGASQDLDGALSLLSNSTTWVSSSDQPRRFTLDHHPSSNLQPVAHRSAAQLNSVSGYWQPDPPAVEGPTAL…
AT1G02065	AtSPL13	MLDYEWDNPSSIVLSGDERNPDSDPTRSSFSFFDPISHYNNDHRHITISPPLLSSFSNQQQQHHLTLYGQTNSNNQFLHHHHHHHSLYGSTTTTTPYGASDPIYHPHSSAPPASLFSYDQTGPGSGSGSSYNFLIPKTEVDFTSNRIGLNLGGRTYFSAADDDFVSRLYRRSRPGESGMANSLSTPRCQAEGCNADLSHAKHYHRRHKVCEFHSKASTVVAAGLSQRFCQQCSRFHLLSEFDNGKRSCRKRLADHNRRRRKCHQSASATQDTGTGKTTPKSPNDSGVKASSSPSSNAPPTISLECFRQRQFQTTASSSTSASSSSNSMFFSSG
AT2G33810	AtSPL14	MSMRRSKAEGKRSLRELSEEEEEEEETEDEDTFEEEEALEKKQKGKATSSSGVCQVESCTADMSKAKQYHKRHKVCQFHAKAPHVRISGLHQRFCQQCSRFHALSEFDEAKRSCRRRLAGHNERRRKSTTD
AT1G53160	AtSPL15	MEGKRSQGQGYMKKKSYLVEEDMETDTDEEEEVGRDRVRGSRGSINRGGSLRLCQVDRCTADMKEAKLYHRRHKVCEVHAKASSVFLSGLNQRFCQQCSRFHDLQEFDEAKRSCRRRLAGHNERRRKSSGESTYGEGSGRRGINGQVVMQNQERSRVEMTLPMPNSSFKRPQIR
AT3G15270	AtSPL16	MEGQRTQRRGYLKDKATVSNLVEEEMENGMDGEEEDGGDEDKRKKVMERVRGPSTDRVPSRLCQVDRCTVNLTEAKQYYRRHRVCEVHAKASAATVAGVRQRFCQQCSRFHELPEFDEAKRSCRRRLAGHNERRRKISGDSFGEGSGRRGFSGQLIQTQERNRVDRKLPMTNSSFKRPQIR
