# Supplementary material for: Identification of Alfalfa SPL gene family and expression analysis under biotic and abiotic stresses
Source: Sci Rep. 2023 Jan 3;13:84. doi: 10.1038/s41598-022-26911-7 (PMC9810616; doi:10.1038/s41598-022-26911-7)
Supplement: Supplementary file 5 — Supplementary Information 5. [file 41598_2022_26911_MOESM5_ESM.xlsx]

## Sheet: QRT-PCR raw data
Drought
	ck(0 h)	ck(0 h)	ck(0 h)	3 h	3 h	3 h	6 h	6 h	6 h	9 h	9 h	9 h	12 h	12 h	12 h	24 h	24 h	24 h	48 h	48 h	48 h
GAPDH	26.73	27.69	26.88	24.15	23.13	24.31	24.18	24.25	24.13	21	20.42	20.26	20.96	20.85	20.3	21	21.21	21.68	20.56	20.58	20.57
MsSPL3-3	27.33	27.56	27.04	23.85	24.29	24.14	25.41	25.04	25.49	22.26	22.23	22.42	21.71	21.64	21.82	24.01	24.16	24.38	23.39	23.37	23.39
MsSPL1-4	28.73	28.14	26.52	24.02	24.1035	24.166	24.18	24.25	24.13	21.37	21.01	21.33	21.32	21.07	21.27	24.57	24.86	24.81	24.21	24.22	24.18
MsSPL4-1	32.94	34.46	34.37	29.2544	29.3528	29.234	31.2999	31.082	31.344	29.027	28.922	28.923	28.08	27.806	27.8141	28.545	28.188	28.564	28.91	28.87	28.69
MsSPL7-3	34.42	32.38	33.4	29.54	29.96	29.73	27.75	27.69	27.55	28.94	28.37	28.59	27.15	27.36	26.81	27.15	27.16	26.86	25.13	24.87	25.15
MsSPL9-2	30.03	30.33	30.58	28.89	29.58	29.85	28.79	28.46	28.93	26.72	26.91	25.68	24.49	24.55	24.34	26.65	26.4	26.63	26.71	26.34	26.08
MsSPL5-4	29.48	29.89	29.67	26.467	26.49	26.703	26.07	26.13	26.14	25.62	25.5	25.71	25.524	25.53	25.38	25.33	25.31	25.52	25.579	25.52	25.84
MsSPL10-4	31.54	31.76	31.56	28.78	28.5835	28.659	30.53	30.732	30.36	27.1	27.05	26.74	25.51	25.408	25.55	28.146	28.51	28.12	27.52	27.76	27.07
MsSPL15-2	32.03	33.68	33.86	31.53	31.5	31.51	32.3	32.83	32.62	28.89	28.507	28.73	28.68	28.28	28.06	29.76	30.03	29.79	28.78	28.61	28.89
MsSPL15-5	33.4	32.68	32.6	29.7	29.46	29.75	31.48	31.7	31.56	27.1	27.34	27.25	26.65	26.51	26.26	29.95	29.94	29.84	29.51	29.58	29.27
MsSPL20-1	32.84	30.81	32.08	25.51	25.62	25.61	29.268	29.196	29.235	24.45	24.28	24.37	23.06	23.0743	23.063	26.191	26.165	26.215	25.799	25.754	25.799
MsSPL17-4	30.13	29.2	29.76	25.34	25.19	25.4287	27.013	27.233	27.01	22.77	22.47	22.672	21.286	21.479	21.458	24.158	24.115	24.354	24.89	24.9	24.634
MsSPL18-3	30.99	31.84	31.25	29.18	29.337	30.37	29.63	29.748	29.678	25.616	25.767	25.684	25.166	25.164	25.12	27.416	27.5	27.376	26.91	26.748	26.797
MsSPL23-2	32.14	33.5	32.05	28.72	28.816	28.697	29.14	29.05	29.18	26.17	26.4	26.3	25.806	25.627	25.59	28.665	28.635	28.662	27.05	27.17	27.12
MsSPL21-3	32.45	29.83	29.62	26.31	26.115	26.18	27.46	27.68	27.87	25.1945	25.126	25.34	24.18	24.86	24.46	26.534	26.427	26.339	27.39	27.02	27.41
NaCl
	3 h	3 h	3 h	6 h	6 h	6 h	9 h	9 h	9 h	12 h	12 h	12 h	24 h	24 h	24 h	48 h	48 h	48 h
GAPDH	29.19	29.6	28.35	23.51	24.63	23.77	31.74	31.9	31.33	29.7	29.85	29.54	24.03	24.16	24.41	22.73	33.76	22.82
MsSPL3-3	29.27	29.35	29.21	24.2	24.42	24.49	28.83	28.67	28.68	29.78	29.68	30.16	24.34	24.58	24.17	26.86	26.85	26.79
MsSPL1-4	30.46	30.43	31.12	25.15	25.72	25.91	27.77	27.78	27.79	29.47	30.1	29.45	24.17	23.98	24.05	28.78	28.29	28.49
MsSPL4-1	34.81	34.39	34.6	33.07	32.64	32.53	34.8	34.78	34.82	32.18	32.2	32.18	31.59	31.6	31.78	33.77	33.48	32.71
MsSPL7-3	34.73	34.82	35.33	30.58	30.85	30.62	33.52	33.59	33.56	35.35	35.34	35.38	27.74	27.64	27.5	28.39	28.31	28.42
MsSPL9-2	30.95	31.3	31.62	29.77	29.4	29.63	31.56	31.94	31.75	33.11	33.34	33.16	26.43	26.57	26.42	31.01	31.2	31.63
MsSPL5-4	30	29.4	29.91	29.24	29.56	29.01	30.13	29.99	29.9	29.86	29.66	29.56	28.53	28.56	28.58	29.27	29.2	29.12
MsSPL10-4	33.62	33.77	33.67	30.04	29.68	29.46	31.76	31.72	31.74	32.56	32.82	32.62	30.33	30.6	30.93	29.56	29	29.08
MsSPL15-2	30.56	30.61	30.62	28.96	29.32	29.38	33.44	33.53	33.5	32.81	33.17	33.02	31.44	30.98	31.12	31.89	32.08	31.86
MsSPL15-5	31.43	31.46	31.32	31.01	31.1	31.15	33.71	33.68	33.74	32.61	32.64	32.56	29.34	29.86	29.66	30.46	30.6	30.42
MsSPL20-1	30.83	30.64	30.69	30.19	30.18	30.4	31.82	31.94	31.84	32.64	32.29	32.26	30.25	30.46	30.11	32.33	32.07	32.24
MsSPL17-4	31.62	31.76	31.42	28.48	28.63	28.57	29.87	29.84	29.89	31.4	31.29	31.23	27.06	27.04	27.16	25.51	25.7	25.56
MsSPL18-3	32.37	32.32	32.23	27.64	27.47	27.56	31.11	31.05	31.06	31.52	31.69	31.61	27.35	27.25	27.37	26.42	26.43	26.46
MsSPL23-2	34.11	34.46	34.25	30.32	30.14	30.3	32.5	32.52	32.63	33.71	33.7	33.81	30.36	30.48	30.35	28.86	28.71	28.81
MsSPL21-3	30.76	30.77	30.28	27.53	27.73	27.02	31.4	31.56	31.65	28.3	28.33	28.31	25.83	25.72	25.73	26.7	26.79	26.66
Me JA
	3 h	3 h	3 h	6 h	6 h	6 h	9 h	9 h	9 h	12 h	12 h	12 h	24 h	24 h	24 h	48 h	48 h	48 h
GAPDH	23.86	23.65	23.7	28.27	28.83	28.37	21.81	21.39	21.3	24.89	24.95	24.82	25.67	25.59	25.54	26.53	25.57	26.37
MsSPL3-3	25.28	25.35	25.39	30.66	30.46	30.21	24.48	24.34	24.55	25.452	25.457	25.51	26.07	26.02	26.21	28.404	28.43	28.05
MsSPL1-4	24.3	24.38	24.58	31.55	31.97	31.6	23.56	23.07	23.03	27.89	27.92	27.43	26.25	26.41	26.49	28.92	29.57	29.07
MsSPL4-1	32.34	32.27	32.28	33.05	33.03	32.99	29.99	29.54	29.32	31.3	31.38	31.58	32.66	32.1	32.38	30.43	30.597	30.69
MsSPL7-3	29.3	29.24	29.06	32.2056	32.214	32.086	27.98	28.18	28.15	31.59	31.35	31.85	29.62	29.76	29.66	31.16	31.43	31.47
MsSPL9-2	29.61	29.97	29.74	32.52	32.45	32.66	27.52	27.77	27.11	30.42	30.45	30.5	30.47	30.52	30.35	30.42	29.97	30.44
MsSPL5-4	27.059	27.093	27.014	28.57	28.62	28.59	24.999	24.934	24.93	27.734	27.932	27.772	28.422	28.375	28.474	26.129	26.09	26.1177
MsSPL10-4	29.091	29.245	29.202	31.56	31.8	31.66	26.882	26.992	26.822	29.928	29.957	30.205	30.662	31.022	31.03	30.911	30.8531	30.904
MsSPL15-2	30.31	29.99	30.38	32.24	32.26	32.3	28.572	28.3394	28.562	31.3	31.38	31.436	31.93	31.96	31.973	32.413	32.423	32.483
MsSPL15-5	30.31	30.23	30.41	33.09	33.1425	33.1	28.203	28.05	28.122	29.524	29.43	29.496	31.62	31.68	31.6	31.44	31.54	31.62
MsSPL20-1	29.672	29.7061	29.6261	32.1	31.9	31.98	25.91	25.76	26.01	30.73	30.808	31.002	31.118	31.108	31.081	30.854	30.847	30.869
MsSPL17-4	26.85	26.99	26.95	31.28	31.69	31.88	24.78	24.85	24.6142	25.91	25.68	25.909	26.88	27.252	27.3	29.563	29.608	29.618
MsSPL18-3	28.837	28.989	28.8737	29.93	30.14	30.11	25.88	25.38	25.62	30.14	30.35	30.37	27.9	27.89	27.8	31.053	30.78	30.73
MsSPL23-2	30.2852	30.2542	30.3282	32.55	32.445	32.3977	27.117	27.31	27.2	31.64	31.614	31.552	31.209	31.106	31.216	32.332	32.299	32.308
MsSPL21-3	26.36	26.48	26.52	30.864	30.721	30.908	25.85	25.58	25.8	29.3122	29.3982	29.3222	26.94	26.74	26.71	28.46	28.77	28.3
